# Supplementary material for: Development and Proof-of-Concept Application of Genome-Enabled Selection for Pea Grain Yield under Severe Terminal Drought
Source: Int J Mol Sci. 2020 Mar 31;21(7):2414. doi: 10.3390/ijms21072414 (PMC7177262; doi:10.3390/ijms21072414)
Supplement: Supplementary file 1 [file ijms-21-02414-s001.zip]

Archive with 3 entries (2 files):
- ijms-732093-Supplementary Materials-to conversion/
- ijms-732093-Supplementary Materials-to conversion/ijms-732093-Supplementary tables and figures.pdf
- ijms-732093-Supplementary Materials-to conversion/Supplementary_Data repositoryS1.zip
